# Supplementary material for: Colonization and metabolite profiles of homologous, heterologous and experimentally evolved algal symbionts in the sea anemone Exaiptasia diaphana
Source: ISME Commun. 2022 Mar 30;2:30. doi: 10.1038/s43705-022-00114-7 (PMC9723793; doi:10.1038/s43705-022-00114-7)
Supplement: Supplementary file 2 — Supplementary data S1 [file 43705_2022_114_MOESM2_ESM.csv]

Sample	Class	L-Canavanine	gamma-Aminobutyric acid	Allantoin	D-Galactosamine	S-(2-Aminoethyl)-L-cysteine	L-Arginine	L-Histidine	L-Cystine	L-Carnitine	2-Deoxy-D-ribose	trans-4-Hydroxy-L-proline	L-asparagine	L-Serine	D-Xylose	L-Homoserine	myo-Inositol	Taurine	Melibiose	L-Arabitol	Xylitol	Cellobiose	L-Sorbose	Creatine	L-Threonine	L-Cystathionine	N-Acetylgalactosamine	L-Glutamine	D-Maltose	4-Guanidobutyric acid	Trehalose	Thiamine	L-Arabinose	Creatinine	Cytosine	L-Homocysteine	L-Homocystine	L-Proline	Ribonic acid gamma lactone	Uracil	D-Mannose	D-Glucosamine 6-phosphate	O-Phosphorylethanolamine	L-Methionine	Cytidine	Hypoxanthine	Guanine	Deoxycytidine	Xanthine
B1_R1	B1	1.63E-07	1.26E-06	5.83E-05	0.0000541	1.58E-07	0.001170516	0.0000164	0.0000214	0.0000612	0.002118059	0.000105944	0.0000177	0.000117282	0.000311388	0.000157637	0.005122648	0.5574514	0.000181658	2.87E-05	1.50E-05	0.000735728	0.00186824	0.0000595	0.000290494	0.0000671	0.001695431	0.000139049	0.000826409	0.000754661	0.001613264	7.49E-06	0.000482228	1.64E-07	1.48E-06	2.13E-07	1.68E-05	1.91E-06	0.000128903	0.000349167	0.002836253	4.06E-05	0.017162899	0.002510434	0.00000692	0.033497721	0.2750056	0.002572081	0.5577195
B1_R2	B1	2.40E-07	2.52E-07	5.83E-05	0.00000546	1.58E-07	0.000715075	0.0000496	0.0000214	0.000000171	0.001949751	0.0000765	0.000156792	0.000117282	0.000436018	0.000157637	0.019119206	0.3135829	0.000386637	2.87E-05	1.50E-05	0.000651361	0.00196123	0.0000793	0.000028	0.000026	0.0014733	0.000315446	0.000713193	0.000971231	0.001613264	7.49E-06	0.0000399	1.64E-07	1.48E-06	2.13E-07	5.06E-06	1.91E-06	0.000128903	0.00032397	0.000253518	5.72E-07	0.011425207	0.001562658	0.00000692	0.024208336	0.1962003	0.00117501	0.3781867
B1_R3	B1	1.63E-07	2.52E-07	5.83E-05	0.0000845	1.58E-07	0.001941743	0.0000544	0.0000214	0.000448999	0.003443484	0.0000712	0.0000428	0.000117282	0.000993737	0.000157637	0.055996429	0.6071246	0.000484709	2.87E-05	1.50E-05	0.001388495	0.005623281	0.000189508	0.000608319	0.00000857	0.001672188	0.000236372	0.001495196	0.0000199	0.001613264	7.49E-06	0.0000188	1.64E-07	1.48E-06	2.13E-07	5.56E-06	1.91E-06	0.000128903	0.00032397	0.006569633	4.00E-05	0.018610495	0.003116547	0.00000692	0.024900514	0.1884015	0.000663594	0.4096078
B1_R4	B1	1.23E-05	2.52E-07	0.059607993	0.0000375	1.58E-07	0.001868789	0.000000868	0.0000309	0.000160482	0.001571058	0.000198304	0.00008	0.000117282	0.000516248	0.000157637	0.046305632	0.5951986	0.000365648	2.87E-05	1.50E-05	0.000841794	0.008836961	0.000241983	0.000721529	0.0000507	0.001587436	0.000493146	0.000919272	0.001215493	0.001613264	7.49E-06	0.000206001	1.00E-05	5.54E-06	2.13E-07	6.25E-07	1.91E-06	0.000167842	0.00032397	0.002904403	8.43E-06	0.009796624	0.00509908	0.00000692	0.049970265	0.2640136	0.003237987	0.6004618
B1_R5	B1	2.98E-05	3.96E-05	5.83E-05	0.00000683	1.58E-07	0.001073591	0.00008	0.0000512	0.000280988	0.004285024	0.0000925	0.000214456	0.000117282	0.001297523	0.000157637	0.084897351	1.0364546	0.000893489	2.87E-05	1.50E-05	0.001070103	0.009106566	0.001905906	0.000914558	0.0000502	0.002236301	0.000139049	0.001172663	0.000852127	0.001613264	7.49E-06	0.001305222	2.07E-04	1.48E-06	2.13E-07	6.25E-07	1.91E-06	0.000128903	0.00032397	0.009565743	1.49E-05	0.018231227	0.005387205	0.000120367	0.043327123	0.4671849	0.002465536	0.904843
B1_R6	B1	1.63E-07	3.86E-06	5.83E-05	0.0000444	2.48E-07	0.001910477	0.000131967	0.000110847	0.000276744	0.004095677	0.0000382	0.000458839	0.000117282	0.001912884	0.000157637	0.035779261	0.9311984	0.0000736	2.87E-05	1.50E-05	0.001143139	0.010809126	0.000122245	0.000866634	0.0000591	0.004129534	0.000441009	0.001245915	0.000527863	0.001613264	9.23E-06	0.000742206	1.64E-07	1.48E-06	2.13E-07	6.25E-07	4.78E-05	0.002808649	0.00032397	0.019806096	7.22E-05	0.03664005	0.004888772	0.00000692	0.045771431	0.3559366	0.002944989	0.8020684
WT10_R1	WT10	4.15E-05	5.08E-06	5.83E-05	0.0000436	1.58E-07	0.001285157	0.0000572	0.00037111	0.000253572	0.00265454	0.00021947	0.0000493	0.000117282	0.000482754	0.000157637	0.003533603	0.8849031	0.00001374	2.87E-05	1.50E-05	0.000130272	0.000454356	0.000152299	0.000028	0.000130568	0.001986207	0.000139049	0.000142639	0.000913697	0.001613264	7.49E-06	0.0000188	2.15E-05	1.48E-06	2.13E-07	6.25E-07	1.91E-06	0.000128903	0.000764792	0.000253518	5.58E-06	0.00278096	0.002269534	0.00000692	0.047394925	0.7041328	0.00861851	1.2521543
WT10_R2	WT10	8.41E-06	2.52E-07	5.83E-05	0.000053	1.58E-07	0.001030861	0.0000362	0.0000226	0.000272667	4.91E-05	0.000224281	0.0000443	0.000117282	6.23E-05	0.000157637	0.003533603	0.5515067	0.00001374	2.87E-05	1.50E-05	0.000130272	0.000454356	0.0000381	0.0000925	0.0000327	0.000904819	0.000243758	0.000142639	0.001273181	0.001613264	7.49E-06	0.000103634	1.64E-07	8.86E-06	7.54E-06	6.25E-07	1.91E-06	0.000128903	0.000562558	0.020033561	1.27E-06	0.001285825	0.002243661	0.0000153	0.023645161	0.5397133	0.000980565	1.1003373
WT10_R3	WT10	1.63E-07	2.52E-07	5.83E-05	0.000081	2.56E-07	0.000848476	0.000095	0.000097	0.000157106	0.002360001	0.0000257	0.0000072	0.000117282	6.23E-05	0.000157637	0.003533603	0.8135598	0.00001374	2.87E-05	1.50E-05	0.000130272	0.000454356	0.0000904	0.000028	0.000036	0.000628962	0.000203569	0.000142639	0.000135861	0.001613264	7.49E-06	0.0000188	1.64E-07	2.60E-05	2.13E-07	6.25E-07	1.91E-06	0.000128903	0.00032397	0.021072496	3.20E-09	0.001013768	0.003490734	0.00000692	0.030426364	0.6710119	0.000776798	1.1110967
WT10_R4	WT10	1.63E-07	2.52E-07	0.106973	0.000136744	2.50E-07	0.00082659	0.0000203	0.0000285	0.000558816	0.000245633	0.000149238	0.0000994	0.000117282	6.23E-05	0.000157637	0.003533603	1.2584421	0.00001374	2.87E-05	1.50E-05	0.000130272	0.000454356	0.000214314	0.00007	0.0000126	0.001382627	0.000732108	0.000142639	0.000514627	0.002647308	3.38E-05	0.0000605	2.78E-06	3.31E-06	2.13E-07	6.25E-07	1.91E-06	0.000128903	0.000372878	0.02494078	1.01E-05	0.000705899	0.002356389	0.0000539	0.036404576	0.7516248	0.000488154	0.8332838
WT10_R5	WT10	1.63E-07	2.52E-07	0.060790721	0.000150456	1.58E-07	0.000519141	0.0000179	0.0000214	0.000138698	0.000245633	0.0000193	0.0000832	0.000117282	0.000682162	0.000157637	0.003533603	0.4869914	0.00001374	2.87E-05	1.50E-05	0.000130272	0.000454356	0.0000381	0.000028	0.0000332	0.000302835	0.000139049	0.000142639	0.000559334	0.001613264	8.98E-06	0.0000188	8.22E-07	1.48E-06	2.13E-07	6.25E-07	1.91E-06	0.000128903	0.00032397	0.005175529	3.20E-09	0.000435032	0.0021574	0.000043	0.013688345	0.1666703	0.000488154	0.2182479
WT10_R6	WT10	1.63E-07	2.28E-06	5.83E-05	0.0000469	1.58E-07	0.001441487	0.000000868	0.0000214	0.000264038	0.002170655	0.0000832	0.0000072	0.000117282	6.23E-05	0.000157637	0.003533603	1.1138388	0.00001374	2.87E-05	1.50E-05	0.000130272	0.000454356	0.0000626	0.000223307	0.0000351	0.002241926	0.000658247	0.000142639	0.000584356	0.001613264	7.49E-06	0.0000188	1.64E-07	1.48E-06	2.13E-07	6.25E-07	1.91E-06	0.000128903	0.000454701	0.029385437	8.19E-06	0.001912808	0.003502596	0.000115709	0.04863363	0.3699236	0.010003595	0.8383027
SS3_R1	SS-	3.26E-08	1.48E-06	5.83E-05	0.000049	2.09E-06	0.000472103	0.000025	0.0000122	0.000223122	0.000852728	0.0000503	0.00000636	0.000117282	0.000325907	0.000157637	0.023167215	0.4046673	0.0000687	2.87E-05	1.50E-05	0.000130272	0.000642315	0.0000551	0.0000266	0.0000258	0.001166735	0.000000326	0.000142639	0.001550873	0.000322653	4.84E-06	0.0000794	8.81E-06	2.96E-07	4.26E-08	9.04E-09	1.28E-07	2.58E-05	0.0000554	0.002349218	3.38E-05	0.002194221	0.003911102	0.0000446	0.024970912	0.2173403	0.00000848	0.5074274
SS3_R2	SS-	3.26E-08	1.48E-06	0.02116269	0.000201873	9.02E-10	0.000635922	0.0000617	0.0000366	0.000149681	0.000852728	0.000126621	0.000001272	0.000117282	0.00035893	0.000157637	0.127935417	1.0199152	0.0000687	2.87E-05	1.50E-05	0.000130272	0.018862196	0.00024389	0.000582853	0.0000112	0.002198925	0.000639205	0.000142639	0.00041006	0.058163773	4.32E-06	0.000129148	9.27E-06	2.96E-07	4.26E-08	4.52E-08	1.28E-07	2.58E-05	0.000367459	0.020126559	4.96E-05	0.007712326	0.004900728	0.0000238	0.040111757	0.7112884	0.000706278	1.0707813
SS3_R3	SS-	3.26E-08	1.48E-06	5.83E-05	0.0000365	1.60E-06	0.001236911	0.0000638	0.000111035	0.000457016	0.000852728	0.0000765	0.0000245	0.000117282	0.00347874	0.000157637	0.003406004	0.8193468	0.0000687	2.87E-05	1.50E-05	0.000130272	5.38E-05	0.00027701	0.000056	0.0000047	0.000939046	0.000227529	0.000142639	0.00061456	0.000322653	1.40E-05	0.00000376	3.00E-06	2.00E-05	1.44E-05	9.04E-09	2.18E-06	2.58E-05	0.000313715	0.004967932	1.05E-06	0.004199634	0.002431342	0.0000214	0.037035534	0.5489249	0.000514456	1.1385981
SS3_R4	SS-	3.26E-08	2.49E-05	0.046961405	0.0000137	4.51E-09	0.000824505	0.0000588	0.0000783	0.000127988	0.005497805	0.0000506	0.0000596	0.000117282	0.000325907	0.000157637	0.009973514	0.6353322	0.0000687	2.87E-05	1.50E-05	0.000130272	0.001013553	0.000000734	0.000576285	0.00003	0.000772467	0.000312419	0.000142639	0.000615392	0.000322653	1.15E-05	0.00000376	3.00E-06	2.96E-07	6.66E-07	6.07E-07	1.05E-05	2.58E-05	0.000145021	0.008979083	1.05E-06	0.006081045	0.001348911	0.000000982	0.033439591	0.261936	0.000330141	0.6675527
SS3_R5	SS-	3.26E-08	1.48E-06	5.83E-05	0.0000628	9.02E-10	0.001503593	0.0000516	0.000267298	0.000138565	0.000852728	0.0000542	0.0000381	0.000117282	0.000325907	0.000157637	0.019698805	0.8110385	0.0000687	2.87E-05	1.50E-05	0.000130272	0.003117104	0.000000734	0.000252586	0.0000976	0.001434987	0.00014264	0.000142639	0.000294017	0.000322653	8.91E-06	0.000631109	3.00E-06	2.96E-07	4.26E-08	9.04E-09	1.28E-07	2.58E-05	0.00000616	0.003671319	1.05E-06	0.00548807	0.005140189	0.000140061	0.04321283	0.3954951	0.00390887	0.9665063
SS3_R6	SS-	3.26E-08	3.62E-06	5.83E-05	0.0000893	1.19E-07	0.000827362	0.000086	0.0000245	0.000103649	0.000852728	0.000119443	0.0000841	0.000117282	0.000632226	0.000157637	0.000681201	0.6243287	0.0000687	2.87E-05	1.50E-05	0.000130272	0.000268911	0.0000441	0.0000221	0.0000142	0.000685216	0.000214758	0.000142639	0.0000805	0.000322653	2.32E-07	0.00000376	3.00E-06	2.96E-07	4.26E-08	8.34E-06	1.28E-07	2.58E-05	0.00000616	0.001267592	1.05E-06	0.003198849	0.001376989	0.000000982	0.028112455	0.3626212	0.001548627	0.8076206
SS5_R1	SS-	1.63E-07	2.52E-07	0.000291616	0.0000211	1.09E-05	0.00022941	0.0000311	0.0000214	0.0000271	0.001423788	0.000014	0.0000386	0.000117282	6.23E-05	0.000157637	0.003533603	0.7675496	0.00001374	2.87E-05	1.50E-05	0.000130272	0.000454356	0.0000616	0.000028	0.0000102	0.000695006	0.000139049	0.000142639	0.000227426	0.001613264	7.49E-06	0.0000188	1.64E-07	1.48E-06	2.13E-07	6.25E-07	1.91E-06	0.000128903	0.00032397	0.007510316	3.20E-09	0.001057519	0.002012192	0.00000692	0.024588424	0.5080292	0.00069023	0.6306845
SS5_R2	SS-	1.63E-07	3.44E-06	0.002750288	0.0000509	1.58E-07	0.000529563	0.000000868	0.0000214	0.000262713	0.001181846	0.0000327	0.0000072	0.000117282	6.23E-05	0.000157637	0.003533603	1.2733727	0.00001374	2.87E-05	1.50E-05	0.000130272	0.000454356	0.000091	0.000559193	0.0000279	0.002056501	0.000225727	0.000142639	0.000387795	0.001613264	7.49E-06	0.0000188	1.64E-07	9.82E-06	2.13E-07	6.25E-07	1.91E-06	0.000128903	0.00032397	0.027225944	1.89E-06	0.000631261	0.003040178	0.0000813	0.03547371	0.6778195	0.00121896	0.9975756
SS5_R3	SS-	1.31E-05	2.19E-06	5.83E-05	0.00000691	1.58E-07	0.000128077	0.000000868	0.0000214	0.000354539	0.001760404	0.0000565	0.0000072	0.000117282	0.001671413	0.000157637	0.003533603	0.8576864	0.00001374	2.87E-05	1.50E-05	0.000130272	0.000454356	0.000219085	0.000125185	0.0000198	0.000562566	0.000139049	0.000142639	0.0000228	0.001613264	7.49E-06	0.0000188	2.73E-06	1.48E-06	2.13E-07	6.25E-07	1.91E-06	0.000128903	0.000486082	0.017018507	9.33E-06	0.001445853	0.003158367	0.00000692	0.036738948	0.5657227	0.000488154	0.7730769
SS5_R4	SS-	1.63E-07	2.52E-07	5.83E-05	0.0000738	1.58E-07	0.000244001	0.0000269	0.0000849	0.00032163	4.91E-05	0.000133845	0.0000129	0.000117282	6.23E-05	0.000157637	0.003533603	0.8424247	0.00001374	2.87E-05	1.50E-05	0.000130272	0.000454356	0.0000623	0.0000465	0.0000462	0.001231276	0.000388872	0.000142639	0.0000326	0.001613264	7.49E-06	0.0000188	1.64E-07	1.48E-06	2.13E-07	6.25E-07	1.91E-06	0.000128903	0.000406351	0.020176084	2.71E-05	0.000261649	0.0019965	0.0000328	0.026294999	0.4321323	0.001153701	0.6343111
SS5_R5	SS-	1.63E-07	2.52E-07	5.83E-05	0.000001092	1.58E-07	0.000119927	0.0000563	0.000068	0.000384493	0.001066134	0.000001986	0.0000072	0.000117282	6.23E-05	0.000157637	0.003533603	0.379238	0.00001374	2.87E-05	1.50E-05	0.000130272	0.000454356	0.0000381	0.000028	0.000022	0.000344527	0.000139049	0.000142639	0.000334935	0.001613264	7.49E-06	0.0000188	1.64E-07	3.53E-06	2.13E-07	6.25E-07	1.91E-06	0.000128903	0.00032397	0.010343905	3.20E-09	0.00011386	0.001569656	0.00000692	0.014575211	0.452771	0.002612035	0.5590395
SS5_R6	SS-	1.63E-07	2.52E-07	0.067992979	0.0000134	1.58E-07	0.00073175	0.000058	0.000157102	0.0000631	0.002896483	0.000107868	0.000166403	0.000117282	6.23E-05	0.000157637	0.003533603	1.1883144	0.00001374	2.87E-05	1.50E-05	0.000130272	0.000454356	0.000200957	0.000397777	0.0000972	0.001790187	0.000599593	0.000142639	0.0000832	0.001613264	7.49E-06	0.0000188	1.69E-05	1.48E-06	2.25E-05	6.25E-07	1.91E-06	0.000128903	0.00032397	0.027363744	6.73E-06	0.000756173	0.005978158	0.00000692	0.038238795	0.5553076	0.006953744	0.9360153
SS9_R1	SS-	7.53E-06	1.48E-06	0.000383226	0.0000137	4.51E-09	0.000158751	0.00000619	0.00000324	0.000118565	0.000852728	0.0000766	0.0000196	0.000117282	0.000325907	0.000157637	0.000681201	0.4328937	0.0000687	2.87E-05	1.50E-05	0.000130272	5.38E-05	0.00000367	0.00000442	0.00000873	0.000351054	0.0000855	0.000142639	0.0000923	0.000322653	1.16E-06	0.00000376	1.63E-05	2.96E-07	2.25E-07	9.04E-09	1.28E-07	0.000334066	0.00000616	0.004183099	1.05E-06	0.000918089	0.001142532	0.0000269	0.018228573	0.3636506	0.001398505	0.5657144
SS9_R2	SS-	3.26E-08	1.48E-06	0.006955441	0.0000604	2.05E-06	0.000468293	0.00014763	0.000000648	0.000728996	0.000852728	0.00000993	0.000001272	0.000117282	0.000325907	0.000157637	0.000681201	2.186834	0.0000687	1.44E-04	1.44E-04	0.000130272	0.002347163	0.000912501	0.00000442	0.000179837	0.005664482	0.0000623	0.000142639	0.001211797	0.000322653	5.21E-06	0.00000376	3.00E-06	2.96E-07	4.26E-08	5.30E-06	1.28E-07	2.58E-05	0.000610051	0.054672264	2.09E-05	0.008210426	0.0001206	0.000201108	0.077314523	1.5848556	0.00288304	2.1279836
SS9_R3	SS-	3.26E-08	7.37E-06	5.83E-05	0.0000137	1.95E-07	0.001036899	0.0000433	0.000108643	0.00031251	0.000852728	0.00011124	0.000132846	0.000117282	0.000325907	0.000157637	0.000681201	1.1005508	0.0000687	2.87E-05	1.50E-05	0.000130272	0.00154553	0.000149704	0.00041211	0.0000307	0.001381909	0.0000547	0.000142639	0.000114229	0.000322653	2.32E-07	0.00016849	7.05E-06	2.03E-05	3.84E-07	9.04E-09	1.28E-07	0.00068941	0.00000616	0.014178631	1.05E-06	0.008320857	0.003903032	0.000000982	0.026424337	0.6475469	0.004717858	0.7043121
SS9_R4	SS-	6.22E-06	9.47E-06	5.83E-05	0.0000437	9.02E-10	0.0000149	0.0000651	0.0000204	0.000149107	0.000852728	0.0000148	0.000001272	0.000117282	0.001327358	0.000157637	0.013510297	0.5830327	0.0000687	2.87E-05	1.50E-05	0.000130272	5.38E-05	0.000000734	0.00000442	0.0000246	0.000813641	0.000101322	0.000142639	0.000206194	0.000322653	2.32E-07	0.000397765	3.00E-06	2.96E-07	4.26E-08	9.04E-09	1.28E-07	2.58E-05	0.00000616	0.008811681	2.45E-06	0.001932035	0.002742746	0.0000381	0.020932583	0.3856209	0.0000424	0.5454796
SS9_R5	SS-	4.82E-06	1.48E-06	0.007901988	0.0000833	9.02E-10	0.00000298	0.000000868	0.000000648	0.000067	0.000852728	0.0000547	0.000001272	0.000117282	0.000325907	0.000157637	0.000681201	0.2630964	0.0000687	2.87E-05	1.50E-05	0.000130272	5.38E-05	0.0000077	0.00000442	0.0000371	0.000420416	0.000000326	0.000142639	0.000348926	0.000322653	2.20E-05	0.000567346	3.00E-06	2.96E-07	4.26E-08	9.04E-09	1.28E-07	2.58E-05	0.00000616	0.006213978	2.85E-06	0.001677734	0.000603	0.0000304	0.013606461	0.2293718	0.00000848	0.2951076
SS9_R6	SS-	4.46E-06	1.48E-06	5.83E-05	0.0000555	1.27E-06	0.000618779	0.000000868	0.0000249	0.000112883	0.000852728	0.0000322	0.000001272	0.000117282	0.000325907	0.000157637	0.01475767	0.4539046	0.0000687	2.87E-05	1.50E-05	0.000130272	5.38E-05	0.000000734	0.00000442	0.0000104	0.000246311	0.000000326	0.000142639	0.000387856	0.000322653	2.32E-07	0.00000376	3.00E-06	2.96E-07	4.26E-08	1.46E-06	1.28E-07	2.58E-05	0.00000616	0.001267592	1.05E-06	0.001452956	0.002165957	0.0000112	0.032724309	0.205739	0.00000848	0.5423714
SS1_R1	SS+	1.72E-05	1.48E-06	0.007215486	0.0000872	5.59E-07	0.000989277	0.0000844	0.0000847	0.000587682	0.000852728	0.000163534	0.000137799	0.000117282	0.000325907	0.000157637	0.000681201	1.258888	0.0000687	2.87E-05	7.51E-05	0.000130272	5.38E-05	0.001091556	0.000183741	0.0000297	0.002130362	0.000190719	0.000142639	0.000221617	0.000322653	1.72E-05	0.00000376	3.00E-06	2.96E-07	4.26E-08	9.04E-09	1.28E-07	0.001965089	0.001065377	0.031060364	9.86E-06	0.000933359	0.005293781	0.000000982	0.024384104	1.0938711	0.004684498	0.8570673
SS1_R2	SS+	4.47E-06	1.48E-06	0.088759645	0.0000528	2.46E-07	0.002075056	0.000165456	0.000402833	0.000450121	0.000852728	0.000232235	0.000468866	0.000586411	0.000570845	0.000788185	0.010416714	0.9526505	0.0000687	2.87E-05	1.50E-05	0.000130272	0.00189655	0.000156949	0.001495032	0.0000467	0.002298749	0.001672152	0.000142639	0.000966239	0.000322653	1.74E-05	0.000321792	3.55E-04	2.96E-07	4.26E-08	9.04E-09	1.28E-07	2.58E-05	0.003901837	0.016455387	1.05E-06	0.008943122	0.009164409	0.0000467	0.026685201	0.75267	0.013024582	0.9958808
SS1_R3	SS+	3.26E-08	1.48E-06	0.140165973	0.0000922	4.41E-07	0.000922606	0.0000578	0.0000323	0.0000498	0.000852728	0.0000168	0.000127066	0.000117282	0.000438571	0.000157637	0.00972776	0.8521381	0.0000687	2.87E-05	1.50E-05	0.000130272	0.002773913	0.00063098	0.000140776	0.00000931	0.001883688	0.001191362	0.000142639	0.00098701	0.000322653	9.44E-06	0.00000376	3.00E-06	8.28E-06	1.72E-05	9.04E-09	1.28E-07	0.000815683	0.000194286	0.038334467	1.05E-06	0.008638994	0.005419946	0.0000507	0.029002122	0.7957822	0.002132433	0.8814042
SS1_R4	SS+	3.26E-08	1.48E-06	5.83E-05	0.000069	9.02E-10	0.000708308	0.0000801	0.000132561	0.000360707	0.000852728	0.00030196	0.000288884	0.000117282	0.000325907	0.000157637	0.021271854	1.0417279	0.0000687	2.87E-05	1.50E-05	0.000130272	0.003053434	0.00022526	0.00036842	0.0000333	0.001902141	0.00108619	0.000142639	0.00029217	0.000322653	1.85E-05	0.00000376	3.00E-06	2.96E-07	4.26E-08	2.37E-05	3.40E-05	2.58E-05	0.003043434	0.029341615	4.58E-06	0.00469801	0.009210159	0.000000982	0.016529849	0.8814299	0.003458506	0.7766398
SS1_R5	SS+	4.68E-05	1.48E-06	0.000650763	0.0000151	4.36E-07	0.00171313	0.000000868	0.0000895	0.000237428	0.000852728	0.000044	0.000231918	0.000117282	0.000325907	0.000157637	0.022216868	1.2579959	0.0000687	2.87E-05	1.50E-05	0.000130272	0.004047135	0.000143494	0.000764963	0.0000544	0.001787016	0.0017623	0.000142639	0.000365544	0.000322653	3.09E-05	0.00000376	3.00E-06	1.05E-05	5.86E-07	4.63E-06	1.28E-07	2.58E-05	0.000498832	0.018913101	6.39E-05	0.005493972	0.00360253	0.000110697	0.021221171	0.8431386	0.008437536	0.9361363
SS1_R6	SS+	2.11E-05	1.48E-06	0.031507774	0.0000176	9.02E-10	0.001894093	0.0000584	0.0000415	0.000848657	0.000852728	0.000227108	0.000001272	0.000117282	0.000325907	0.000157637	0.000681201	1.3684828	0.0000687	2.87E-05	1.50E-05	0.000130272	5.38E-05	0.000000734	0.000229583	0.0000762	0.001370695	0.000104327	0.000142639	0.000389404	0.000322653	9.81E-06	0.00000376	3.00E-06	2.96E-07	4.26E-08	8.68E-08	1.28E-07	0.001220403	0.000510775	0.011677988	2.55E-05	0.004145874	0.005785652	0.000000982	0.023429616	0.8485145	0.00083972	0.9159301
SS7_R1	SS+	3.26E-08	1.48E-06	5.83E-05	0.0000234	9.02E-10	0.000913082	0.0000632	0.00000922	0.000309732	0.011611364	0.000118418	0.000001272	0.000117282	0.000325907	0.000157637	0.009877518	0.804775	0.000113005	2.87E-05	1.50E-05	0.000130272	0.002289239	0.000123829	0.0000636	0.0000678	0.001579278	0.00014865	0.000142639	0.000629266	0.000322653	2.88E-05	0.000327219	3.00E-06	4.22E-06	4.26E-08	5.37E-07	1.28E-07	0.000289547	0.000236832	0.014689981	1.05E-06	0.002918118	0.001601645	0.00000491	0.034634659	0.4740915	0.005209923	0.8377688
SS7_R2	SS+	3.26E-08	1.48E-06	5.83E-05	0.0000198	2.29E-06	0.000772121	0.00000503	0.00000755	0.000148804	0.000852728	0.0000761	0.000140276	0.000117282	0.000325907	0.000157637	0.017297462	0.720581	0.0000687	2.87E-05	1.50E-05	0.000130272	0.001663392	0.000000734	0.000159484	0.0000795	0.001111522	0.000188465	0.000142639	0.000177342	0.000322653	5.22E-05	0.00000376	3.00E-06	1.21E-05	4.26E-08	9.04E-09	6.42E-07	2.58E-05	0.0000308	0.012159611	6.62E-06	0.002125467	0.003986146	0.000061	0.027858236	0.4594369	0.001715428	0.6998905
SS7_R3	SS+	3.26E-08	1.48E-06	5.83E-05	0.0000796	1.46E-07	0.001494069	0.0000117	0.0000619	0.000112771	0.000852728	0.00012457	0.0000147	0.000117282	0.000325907	0.000157637	0.011655011	0.731025	0.0000687	2.87E-05	1.50E-05	0.000130272	0.002694304	0.001070856	0.000334934	0.0000294	0.001382812	0.000244807	0.000142639	0.000503695	0.000322653	1.56E-05	0.0000623	1.44E-04	2.96E-07	1.23E-05	9.04E-09	8.58E-06	2.58E-05	0.0000689	0.001267592	2.71E-06	0.009172452	0.006863928	0.0000432	0.043261765	0.2879431	0.005668628	0.7582099
SS7_R4	SS+	3.26E-08	1.48E-06	5.83E-05	0.0000413	3.32E-06	0.00101785	0.00000434	0.00000508	0.000316378	0.000852728	0.0000583	0.000170823	0.000117282	0.000325907	0.000157637	0.011053189	0.9708698	0.0000687	2.87E-05	1.50E-05	0.000130272	0.002240032	0.000000734	0.000216393	0.0000774	0.002255448	0.00017945	0.000142639	0.000323257	0.000322653	1.54E-05	0.00000376	3.00E-06	5.90E-06	4.26E-08	9.04E-09	1.28E-07	2.58E-05	0.000524211	0.009758718	1.59E-06	0.005173155	0.003629003	0.00000669	0.026387069	0.6373902	0.0008981	0.8521385
SS7_R5	SS+	3.26E-08	3.96E-06	5.83E-05	0.0000137	5.12E-07	0.000382574	0.000000868	0.0000174	0.000203905	0.000852728	0.0000725	0.000001272	0.000117282	0.000325907	0.000157637	0.021378358	0.9518697	0.0000687	2.87E-05	1.50E-05	0.000130272	0.002406378	0.000000734	0.00000442	0.0000677	0.001490662	0.00000163	0.000142639	0.000625308	0.000322653	4.91E-06	0.00000376	3.00E-06	1.16E-05	4.26E-08	9.04E-09	1.28E-07	0.000543711	0.00000616	0.033491524	1.05E-06	0.006244269	0.001882866	0.000000982	0.026368775	0.3774185	0.000139987	0.5992526
SS7_R6	SS+	3.26E-08	1.48E-06	0.023900114	0.0000137	1.77E-06	0.001208338	0.000000868	0.00000731	0.000456565	0.000852728	0.000077	0.0000764	0.000117282	0.000325907	0.000157637	0.01318935	0.9992792	0.0000687	2.87E-05	1.50E-05	0.000130272	0.003367208	0.000000734	0.00000442	0.000130504	0.001223078	0.000174943	0.000142639	0.000438998	0.000322653	8.46E-06	0.000696228	3.00E-06	2.70E-05	4.26E-08	5.30E-06	5.80E-05	0.002216015	0.000176371	0.011395112	1.05E-06	0.00557426	0.003289737	0.000000982	0.02873604	0.6489708	0.002632838	0.7753614
SS8_R1	SS+	1.63E-07	2.52E-07	5.83E-05	0.0000658	1.58E-07	0.000463905	0.0000941	0.0000214	0.000359398	0.010312552	0.0000456	0.000160911	0.000117282	6.23E-05	0.000157637	0.003533603	0.8801906	0.00001374	2.87E-05	1.50E-05	0.000130272	0.000454356	0.000103259	0.000028	0.000151342	0.001205509	0.000447526	0.000142639	0.000769558	0.001613264	7.49E-06	0.0000188	1.64E-07	1.48E-06	9.07E-06	6.25E-07	1.91E-06	0.000128903	0.00032397	0.012946385	3.20E-09	0.000379742	0.002421629	0.0000401	0.023255717	1.0140846	0.000488154	0.9928256
SS8_R2	SS+	1.63E-07	8.66E-06	5.83E-05	0.000081	1.58E-07	0.000462862	0.000000868	0.0000214	0.000123109	4.91E-05	0.0000544	0.0000072	0.000117282	0.002832031	0.000157637	0.003533603	0.5219943	0.00001374	2.87E-05	1.50E-05	0.000130272	0.000454356	0.000055	0.000028	0.0000581	0.000297168	0.000139049	0.000142639	0.00104338	0.001613264	7.49E-06	0.0000188	1.64E-07	1.48E-06	2.13E-07	6.25E-07	1.91E-06	0.000128903	0.00032397	0.000253518	3.20E-09	0.000437438	0.002691726	0.0000329	0.009550931	0.4450207	0.007060289	0.3778767
SS8_R3	SS+	1.63E-07	4.57E-06	0.054948205	0.000195876	1.58E-07	0.000908924	0.0000358	0.0000214	0.000247116	0.000487575	0.000236788	0.0000938	0.000117282	6.23E-05	0.000157637	0.003533603	1.7552529	0.00001374	2.87E-05	1.50E-05	0.000130272	0.000454356	0.000200957	0.000028	0.0000587	0.002428796	0.000288291	0.000142639	0.000282518	0.001613264	1.79E-05	0.0000188	1.64E-07	1.73E-05	2.13E-07	6.25E-07	1.91E-06	0.000128903	0.00032397	0.021156446	3.08E-06	0.000800289	0.003973557	0.00000692	0.034847699	1.1072437	0.000516162	1.2678029
SS8_R4	SS+	1.63E-07	2.52E-07	5.83E-05	0.0000259	1.58E-07	0.000735919	0.0000579	0.0000214	0.000339837	4.91E-05	0.000126148	0.0000072	0.000117282	6.23E-05	0.000157637	0.003533603	0.8403456	0.00001374	2.87E-05	1.50E-05	0.000130272	0.000454356	0.0000477	0.000028	0.00000534	0.000763791	0.000732108	0.000142639	0.0000717	0.001613264	7.49E-06	0.0000188	3.47E-04	1.48E-06	2.13E-07	6.25E-07	1.91E-06	0.000128903	0.00032397	0.020700161	1.60E-08	0.0000755	0.002056156	0.0000489	0.013302046	0.6851857	0.000488154	0.6381313
SS8_R5	SS+	1.63E-07	2.52E-07	5.83E-05	0.0000965	1.58E-07	0.000248169	0.0000256	0.0000214	0.00041484	0.000308748	0.000244485	0.0000072	0.000117282	0.002707401	0.000157637	0.003533603	0.7413496	0.00001374	2.87E-05	1.50E-05	0.000130272	0.000454356	0.0000381	0.000028	0.0000177	0.000924845	0.000139049	0.000142639	0.0000802	0.001613264	2.57E-05	0.0000188	1.64E-07	1.48E-06	2.13E-07	6.25E-07	1.91E-06	0.000128903	0.000363812	0.028338981	3.20E-09	0.000370593	0.001386542	0.00000692	0.014207151	0.8606595	0.000695557	0.9090317
SS8_R6	SS+	1.63E-07	2.05E-05	5.83E-05	0.0000166	1.58E-07	0.001399799	0.000118869	0.0000487	0.000620553	4.91E-05	0.0000181	0.0000501	0.000117282	0.003034555	0.000157637	0.003533603	0.9908202	0.00001374	2.87E-05	1.50E-05	0.000130272	0.000454356	0.000359335	0.000028	0.0000181	0.000956674	0.000139049	0.000142639	0.000798381	0.001613264	7.74E-06	0.0000188	3.79E-05	1.48E-06	2.13E-07	6.25E-07	1.91E-06	0.000434889	0.000597426	0.014329545	3.20E-09	0.001651443	0.00742532	0.0000673	0.037326375	0.7029242	0.00099122	1.0360983
[truncated: 159 more columns]
