# Supplementary material for: Colonization and metabolite profiles of homologous, heterologous and experimentally evolved algal symbionts in the sea anemone Exaiptasia diaphana
Source: ISME Commun. 2022 Mar 30;2:30. doi: 10.1038/s43705-022-00114-7 (PMC9723793; doi:10.1038/s43705-022-00114-7)
Supplement: Supplementary file 3 — Supplementary data S2 [file 43705_2022_114_MOESM3_ESM.csv]

Sample	Class	Mevalonolactone	2-2-Dimethyl Succinic acid	2-Pyrocatechuic acid	2-3-Dihydroxyisovalerate	Quinolinic acid	2-4-Quinolinediol	2-Deoxyadenosine	2-Deoxyadenosine 5-diphosphate	Deoxyadenosine monophosphate	Deoxycytidine	dCDP	dCMP	2-Deoxy-D-glucose 6-phosphate	2-Deoxy-D-ribose	2-Deoxyguanosine	dGDP	2-Deoxyguanosine 5-monophosphate/ Adenosine 5-monophosphate	2-Deoxyinosine	2-Deoxyribose 5-phosphate	2-Deoxyuridine	Deoxyuridine triphosphate	2-Isopropylmalic acid	2-Ketobutyrate	2-Methyl-1-butanol	2-Phosphoglyceric acid	3-2-Hydroxyethylindole	3-Dehydroshikimic acid	3-Hydroxyanthranilic acid	3-Hydroxy-DL-kynurenine	3-Hydroxyphenylacetic acid	3-Indoleacetic acid	3-Methylglutaric acid	4-Aminobenzoic acid	4-Guanidobutyric acid	4-Hydroxybenzoic acid	4-Hydroxy-L-glutamic acid	4-Hydroxyphenylpyruvic acid	4-Methyl-2-oxovaleric acid	4-Pyridoxic acid	4-Quinolinol	5-Deoxy-5-(methylthio)adenosine	5-Hydroxy-3-indoleacetic acid	5-Methoxytryptamine	6-Hydroxynicotinic acid	Adenine	Adenosine	Cyclic AMP	Adenosine 5-triphosphate/ Deoxyguanosine 5-triphosphate
B1_R1	B1	0.00000279	0.12097395	0.00000814	0.00001716	0.000130011	0.00000041	0.000233148	0.0000703	0.0000161	0.002404296	0.020855205	0.000403894	5.94E-05	0.00001542	0.000185372	0.000261506	0.0381297	0.000000486	0.089428409	0.00000868	6.68E-06	0.003006912	0.001152398	0.000416701	0.00274297	0.000022	0.00000953	0.000051	0.00000442	0.00000688	0.001614756	0.05147149	0.000114488	0.000399327	0.001311343	0.00013171	0.00000882	0.01169623	0.0000417	0.0000234	3.49E-07	1.96E-06	1.01E-05	0.0025812	0.004598911	0.036480734	0.000946203	0.0000903
B1_R2	B1	0.0000117	0.12301609	0.001321689	0.00001716	2.60E-05	0.00000205	0.000119463	0.0000703	0.0000161	0.001081522	0.018769631	0.0000322	5.94E-05	0.001806652	0.0000915	0.000110214	0.02948401	0.000000486	0.014597636	0.00000868	3.36E-05	0.000478325	0.005895345	0.000312619	0.00274297	0.00000835	0.00000953	0.000051	0.00000442	0.00000688	0.011715761	0.05147149	0.000114488	0.000445626	0.000531613	0.0000662	0.00000882	0.01169623	0.0000218	0.00000146	3.64E-04	1.96E-06	4.32E-08	0.0025812	0.00378391	0.023089742	0.000744989	0.000000604
B1_R3	B1	0.00000279	0.14457137	0.001719766	0.00001716	0.001455262	0.00000041	0.000119463	0.0000703	0.0000161	0.002576338	0.013291677	0.0000322	0.007552454	0.0000771	0.0000915	0.00000692	0.04363319	0.0000486	0.183673857	0.00000868	6.68E-06	0.000478325	0.008268824	0.000312619	0.01371485	0.00000835	0.00000953	0.000051	0.00000442	0.00000688	0.003779442	0.05147149	0.000114488	0.000283441	0.000508827	0.001222562	0.00000882	0.01169623	0.00000436	0.00000146	3.49E-07	1.96E-06	4.32E-08	0.0025812	0.006672287	0.026464206	0.001095251	0.000162664
B1_R4	B1	0.000222402	0.13659441	0.00000814	0.00001716	0.001681894	0.00000041	0.000119463	0.0000703	0.0000161	0.001081522	0.013291677	0.0000322	0.008022757	0.003102474	0.0000915	0.00000692	0.03929658	0.0000724	0.150412309	0.00011068	2.24E-05	0.005045875	0.007944341	0.000312619	0.02441439	0.0000235	0.000527102	0.002888793	0.00000442	0.00000688	0.003215916	0.05449411	0.000114488	0.000208272	0.000508827	0.000460697	0.00000882	0.01169623	0.000367649	0.00000778	3.49E-07	1.96E-06	1.69E-05	0.0025812	0.00537267	0.027061847	0.000509493	0.000117145
B1_R5	B1	0.0000675	0.12097395	0.005289006	0.0000858	2.60E-05	0.0000576	0.000119463	0.0000703	0.0000161	0.001081522	0.013291677	0.0000322	0.001085938	0.005641687	0.0000915	0.00000692	0.02750857	0.00000465	0.002919527	0.000387909	6.68E-06	0.003103237	0.001152398	0.000312619	0.03919288	0.0000691	0.001428373	0.000051	0.0000362	0.0000899	0.002273347	0.05147149	0.000114488	0.000730234	0.001262185	0.00001324	0.00000882	0.01169623	0.000215396	0.00000146	3.49E-07	2.93E-06	4.32E-08	0.0025812	0.000484873	0.008072064	0.001013275	0.000000604
B1_R6	B1	0.000313569	0.1317897	0.00000814	0.00001716	0.000609378	0.000123582	0.000119463	0.000207326	0.0000161	0.001081522	0.013291677	0.0000322	5.94E-05	0.00001542	0.0000915	0.0000346	0.03807462	0.000189841	0.094427508	0.00000868	6.68E-06	0.000478325	0.002939012	0.000312619	0.06118452	0.00000835	0.00000953	0.000051	0.00000442	0.00000688	0.006132847	0.05147149	0.000114488	0.000513714	0.000508827	0.00001324	0.00000882	0.01169623	0.000299556	0.0000193	1.74E-06	1.96E-06	3.72E-05	0.006907847	0.001732689	0.026751214	0.001721252	0.000000604
WT10_R1	WT10	0.00000279	0.16854087	0.000298061	0.003841129	0.000237246	0.0000488	0.000119463	0.0000703	0.0000161	0.001081522	0.013291677	0.0000322	5.94E-05	0.00001542	0.000217152	0.00000692	0.02178195	0.0000939	0.104118519	0.00000868	2.98E-05	0.005294333	0.001152398	0.000323614	0.02152278	0.00000835	0.00000953	0.0000869	0.00000442	0.00000688	0.001614756	0.05147149	0.000114488	0.000291339	0.000803861	0.000299591	0.0000225	0.01169623	0.000694342	0.00000146	3.49E-07	2.91E-05	4.32E-08	0.0025812	0.000445047	0.013356016	0.00004	0.000000604
WT10_R2	WT10	0.0000318	0.12097395	0.00174127	0.002186884	0.00165324	0.00000041	0.000119463	0.0000703	0.0000161	0.013299774	0.026342286	0.0000322	5.94E-05	0.006353266	0.0000915	0.0000575	0.03297661	0.0000933	0.181926648	0.000107526	3.32E-05	0.003378395	0.001152398	0.000312619	0.00274297	0.00000835	0.00000953	0.000123474	0.00000442	0.00000688	0.001614756	0.05147149	0.000114488	0.000520523	0.000508827	0.00001324	0.00000882	0.01169623	0.001589498	0.0000692	3.49E-07	1.96E-06	4.32E-08	0.002639053	0.007283424	0.029035944	0.001855395	0.001103928
WT10_R3	WT10	0.00000279	0.12097395	0.009633938	0.006613503	0.002886164	0.000517832	0.000119463	0.0000703	0.0000161	0.008526959	0.133567212	0.0000322	0.006415024	0.00001542	0.0000915	0.00000692	0.02935333	0.000178112	0.002919527	0.000431842	6.68E-06	0.000478325	0.018651121	0.000459596	0.01383282	0.000209203	0.00000953	0.000051	0.00000442	0.00000688	0.007741061	0.06523762	0.000114488	0.000963095	0.000508827	0.000101597	0.00000882	0.01169623	0.000195503	0.00000146	3.49E-07	6.51E-05	4.32E-08	0.002892482	0.001261846	0.020169041	0.000432733	0.000200867
WT10_R4	WT10	0.00000279	0.12449595	0.002630161	0.00001716	2.60E-05	0.000149983	0.0052084	0.000316425	0.0000809	0.001081522	0.019756999	0.0000322	5.94E-05	0.002825333	0.000234216	0.000571732	0.02851546	0.000000486	0.002919527	0.00000868	6.68E-06	0.000478325	0.001152398	0.000498875	0.0966303	0.000101343	0.00000953	0.000219157	0.00000442	0.000189641	0.00616882	0.05383016	0.000114488	0.000508267	0.000868923	0.00001324	0.00000882	0.01169623	0.00000436	0.0000897	1.19E-03	2.43E-05	4.32E-08	0.0025812	0.002796816	0.017318529	0.000203199	0.000000604
WT10_R5	WT10	0.00000279	0.18673745	0.003732582	0.00001716	0.001975383	0.00000041	0.000119463	0.0000743	0.0000161	0.001081522	0.01995119	0.0000322	0.001453594	0.00001542	0.0000915	0.00000692	0.03160861	0.000171595	0.002919527	0.0000232	1.13E-05	0.00944287	0.001152398	0.000312619	0.00274297	0.000102929	0.00000953	0.000051	0.00000442	0.00000688	0.013498896	0.05147149	0.000195249	0.000368006	0.004204424	0.00001324	0.00000882	0.01169623	0.0000876	0.0000849	3.49E-07	3.49E-06	1.72E-05	0.002977195	0.008053646	0.01904395	0.001266656	0.00000302
WT10_R6	WT10	0.000309517	0.12097395	0.0000407	0.00001716	2.60E-05	0.001153209	0.000119463	0.000137368	0.0000161	0.001081522	0.023545061	0.0000322	0.000530704	0.00001542	0.0000915	0.00000692	0.03794932	0.000281071	0.116302105	0.00000868	6.68E-06	0.000478325	0.001152398	0.000312619	0.14874094	0.00000835	0.001542495	0.000101649	0.0000105	0.000305169	0.001614756	0.05147149	0.000114488	0.000397965	0.000508827	0.00001324	0.00000882	0.01169623	0.000132001	0.00000146	3.58E-04	1.96E-06	4.32E-08	0.011114369	0.005580797	0.027838978	0.000722631	0.000476419
SS3_R1	SS-	0.00000577	0.02419479	0.001235682	0.000524971	0.000516445	0.000145272	2.39E-05	0.000325983	0.000001128	0.000216304	0.002635426	0.000000266	0.002369365	0.000796392	0.000393781	0.000139384	0.03446384	0.0000132	0.032024023	0.000000135	1.20E-04	0.012532886	0.002093602	0.000183018	0.02897227	0.0000467	0.0000976	0.0000102	0.000000884	0.00024787	0.011651707	0.04713187	2.29E-05	0.0000518	5.17E-05	0.0000922	0.0000944	0.0160815	0.000169953	0.00000158	3.49E-07	4.24E-08	2.16E-07	0.00051624	0.004983208	0.032257455	0.000433247	0.0000462
SS3_R2	SS-	0.0000293	0.18797784	0.001235682	0.000524971	0.000472087	0.0000637	0.000577756	0.000113334	0.00000564	0.000216304	0.002635426	0.000000266	0.002369365	0.000796392	0.0000164	0.0000611	0.0445765	0.0000132	0.032024023	0.000100446	3.20E-05	0.000194042	0.001469148	0.0000411	0.02897227	0.00000167	0.0000976	0.0000102	0.00000483	0.000488105	0.000322951	0.05951317	2.29E-05	0.000724971	5.17E-05	0.0000922	0.000000434	0.0160815	0.000169953	0.0000377	3.49E-07	4.24E-08	1.25E-05	0.00051624	0.000819518	0.020922352	0.000342577	0.0000462
SS3_R3	SS-	0.000340251	0.19293307	0.001235682	0.000524971	0.000474986	0.0000637	2.39E-05	0.00018995	0.000001128	0.029223609	0.002635426	0.000047	0.002369365	0.003059582	0.000119754	0.00018061	0.03328708	0.0000132	0.032024023	0.000013	1.34E-06	0.000194042	0.0000105	0.0000983	0.02897227	0.00000167	0.0000976	0.0000102	0.000000884	0.000201854	0.012244168	0.08837139	2.29E-05	0.000114711	0.005868579	0.0000922	0.000000434	0.0160815	0.001363419	0.000118099	3.49E-07	4.24E-08	2.77E-06	0.00051624	0.010233278	0.034164937	0.001233198	0.0000979
SS3_R4	SS-	0.00000577	0.02419479	0.001235682	0.000524971	0.000515092	0.0000637	0.002459168	0.000001262	0.000216264	0.054880484	0.030306993	0.000000266	0.002369365	0.000796392	0.0000487	0.000217774	0.05475856	0.0000226	0.032024023	0.00000535	3.93E-05	0.009561479	0.002235252	0.00000822	0.02897227	0.00000167	0.0000976	0.000707992	0.000000884	0.005446343	0.000322951	0.08720651	2.29E-05	0.00239375	5.17E-05	0.00088253	0.000000434	0.14287572	0.000258863	0.00000798	3.49E-07	2.40E-05	2.16E-07	0.00051624	0.004009044	0.058022843	0.0022693	0.0000462
SS3_R5	SS-	0.0000876	0.17821243	0.001235682	0.000524971	0.000440205	0.0000637	2.39E-05	0.000001262	0.000001128	0.000216304	0.040265435	0.000000266	0.002654894	0.005158644	0.000161228	0.0000884	0.05121262	0.0000224	0.054602629	0.0000891	1.34E-06	0.000194042	0.0000105	0.00032196	0.02897227	0.000114094	0.0000976	0.0000102	0.000000884	0.000537637	0.008705106	0.06414215	2.29E-05	0.0000565	5.17E-05	0.000110062	0.000000434	0.0160815	0.000169953	0.0000131	3.49E-07	4.24E-08	2.16E-07	0.00051624	0.008242118	0.036178461	0.000903529	0.0000462
SS3_R6	SS-	0.00000577	0.64656759	0.001235682	0.000524971	0.000440205	0.0000637	2.39E-05	0.000001262	0.000001128	0.019421703	0.035616211	0.001267953	0.013652997	0.000967378	0.000220477	0.00015035	0.04164544	0.0000255	0.119017049	0.00000486	1.34E-06	0.000194042	0.003777279	0.0000679	0.02897227	0.0000835	0.0000976	0.000901242	0.000000884	0.000201854	0.000322951	0.81566408	2.29E-05	0.0000116	5.17E-05	0.0000922	0.0000753	0.0160815	0.000591503	0.000096	3.49E-07	4.24E-08	2.16E-07	0.00051624	0.001922135	0.027307833	0.000374041	0.000162297
SS5_R1	SS-	0.000119079	0.12097395	0.001174653	0.00001716	0.000757473	0.000157903	0.000119463	0.000371947	0.000567851	0.002606418	0.018183273	0.0000322	0.013942745	0.010847448	0.0000915	0.000572496	0.02769076	0.000000486	0.371947628	0.00000868	6.68E-06	0.025217999	0.001152398	0.000312619	0.00274297	0.00000835	0.00000953	0.000819351	0.00000442	0.000465707	0.010327815	0.05147149	0.000114488	0.00171751	0.004435755	0.000149025	0.00000882	0.01169623	0.00000436	0.00000146	3.49E-07	6.00E-05	4.32E-08	0.0025812	0.002022424	0.030442489	0.00134118	0.001063287
SS5_R2	SS-	0.00000279	0.12097395	0.000682319	0.00001716	0.004154625	0.00081528	0.000119463	0.0000703	0.000174467	0.001568773	0.083569613	0.0000322	0.000296762	0.00001542	0.000135118	0.000489973	0.03212237	0.000000486	0.182981568	0.00000868	6.68E-06	0.001439882	0.001152398	0.000326802	0.00274297	0.00000835	0.002277112	0.000107422	0.00000442	0.000216647	0.002098428	0.05147149	0.000480663	0.00023183	0.006517732	0.000594701	0.000145523	0.01169623	0.000156484	0.000100886	3.49E-07	4.45E-05	1.67E-05	0.0025812	0.002017701	0.019678313	0.001251751	0.000260204
SS5_R3	SS-	0.000456398	0.12097395	0.003679929	0.01419378	0.007416304	0.00000041	0.000119463	0.000451065	0.0000161	0.011124134	0.013291677	0.0000322	0.016387882	0.00001542	0.0000915	0.00000692	0.02907969	0.000000486	0.277407928	0.000194153	6.68E-06	0.000478325	0.001152398	0.000475867	0.02551281	0.0000139	0.00000953	0.000051	0.00000442	0.012396583	0.013154426	0.05147149	0.003588249	0.000869133	0.000508827	0.00001324	0.00000882	0.01169623	0.00000436	0.00000146	5.29E-04	1.96E-06	7.92E-05	0.002857977	0.008734156	0.011304878	0.001296466	0.0000309
SS5_R4	SS-	0.000152507	0.12097395	0.001397534	0.00001716	0.001461554	0.0000646	0.000119463	0.0000703	0.0000161	0.001081522	0.023443481	0.0000322	0.010751035	0.000146801	0.0000915	0.00000692	0.04536578	0.000414005	0.002919527	0.00000868	6.68E-06	0.000478325	0.002758349	0.000312619	0.10250159	0.00000835	0.00000953	0.000121102	0.00000442	0.00000688	0.001614756	0.0538096	0.000594664	0.000208272	0.004826126	0.001094581	0.000169116	0.01169623	0.001191651	0.0000418	3.49E-07	1.96E-06	4.32E-08	0.0025812	0.012106215	0.027217537	0.001274109	0.000100075
SS5_R5	SS-	0.00000279	0.12097395	0.00042565	0.008500523	2.60E-05	0.000480871	0.000119463	0.0000703	0.0000161	0.004818638	0.024511519	0.0000322	5.94E-05	0.009574096	0.0000915	0.00000692	0.04143556	0.000000486	0.02348909	0.0000839	6.68E-06	0.005233931	0.001152398	0.000312619	0.02593423	0.00000835	0.000236298	0.000051	0.00000442	0.00000688	0.001614756	0.05187283	0.000114488	0.000217559	0.000508827	0.00001324	0.00000882	0.01169623	0.00000436	0.000114627	3.49E-07	1.85E-04	4.32E-08	0.0025812	0.012282868	0.02470299	0.0000668	0.000011
SS5_R6	SS-	0.000138325	0.12097395	0.001309177	0.00001716	2.60E-05	0.000335668	0.000119463	0.000879969	0.0000161	0.002724965	0.039669573	0.0000322	0.005388397	0.00001542	0.0000915	0.00000692	0.03650282	0.000000486	0.002919527	0.000044	6.68E-06	0.015380773	0.023058553	0.000312619	0.00274297	0.00000835	0.00000953	0.00522156	0.00000442	0.0000344	0.001614756	0.15324159	0.000114488	0.000208272	0.001438575	0.001802242	0.00000882	0.01169623	0.000502305	0.00000146	3.77E-04	1.96E-06	4.32E-08	0.0025812	0.004289659	0.023398714	0.000482664	0.000284589
SS9_R1	SS-	0.000455326	0.17316235	0.001235682	0.000524971	0.000440205	0.0000659	2.39E-05	0.00000631	0.000001128	0.018974825	0.01317713	0.000000266	0.002369365	0.000796392	0.0000245	0.0000611	0.05078652	0.0000444	0.197084775	0.000125819	1.34E-06	0.009457309	0.0000105	0.000351681	0.02897227	0.00000167	0.0000976	0.001799771	0.0000588	0.000753105	0.00962186	0.08246345	2.29E-05	0.00036086	0.002956957	0.0000922	0.0000449	0.0160815	0.000169953	0.00000158	3.49E-07	9.12E-06	2.16E-07	0.008856583	0.00321317	0.023308586	0.001067242	0.0000462
SS9_R2	SS-	0.00000577	0.25471721	0.002425194	0.000524971	0.009810457	0.000200596	2.39E-05	0.000001262	0.0000766	0.000216304	0.049959004	0.001328927	0.003548986	0.000796392	0.000470805	0.0000611	0.040131	0.0000357	0.11277632	0.000000135	6.95E-06	0.000194042	0.0000105	0.000172616	0.02897227	0.000193034	0.0000976	0.0000102	0.0000754	0.000201854	0.013397309	0.18657503	0.000194618	0.002283652	0.00636286	0.0000922	0.00000584	0.0160815	0.000169953	0.00000158	3.49E-07	2.12E-07	2.16E-07	0.014015968	0.000848406	0.022707187	0.000820552	0.000658312
SS9_R3	SS-	0.000380528	0.28809307	0.001235682	0.000524971	0.000440205	0.0000637	0.002913282	0.000273602	0.000001128	0.003365252	0.066804173	0.00000133	0.002369365	0.000796392	0.00000733	0.0000611	0.03029626	0.0000538	0.032024023	0.000000135	1.34E-06	0.000194042	0.007878621	0.001657884	0.02897227	0.00000167	0.0000976	0.004838915	0.0000268	0.001062686	0.000322951	0.15039625	0.002221867	0.0000833	0.003814225	0.000779972	0.0000246	0.0160815	0.000169953	0.00000158	3.49E-07	4.24E-08	3.72E-05	0.014609235	0.001468592	0.021091075	0.001033603	0.0000462
SS9_R4	SS-	0.00000577	0.02419479	0.001580187	0.004127564	0.000531881	0.0000637	2.39E-05	0.000545667	0.000001128	0.001103936	0.064579941	0.000140681	0.002369365	0.004546316	0.0000938	0.00121389	0.03511407	0.0000426	0.032024023	0.0000816	1.34E-06	0.015828095	0.0000105	0.000907449	0.02897227	0.0000285	0.0000976	0.0000102	0.000106177	0.000201854	0.000322951	0.05762229	2.29E-05	0.00000232	0.000258494	0.0000922	0.000000434	0.0160815	0.000210718	0.0000584	3.49E-07	4.24E-08	2.16E-07	0.010148456	0.001957559	0.00630406	0.000368434	0.000480121
SS9_R5	SS-	0.00073726	0.15905777	0.001235682	0.000524971	0.006173846	0.0000637	2.39E-05	0.00012897	0.000001128	0.000216304	0.03092519	0.000000266	0.002369365	0.000796392	0.000201221	0.000183656	0.03915576	0.0000606	0.098960729	0.0000124	1.34E-06	0.000194042	0.044463482	0.000541147	0.02897227	0.000102213	0.0000976	0.003269792	0.000000884	0.000225828	0.007431423	0.0683114	2.29E-05	0.00115121	5.17E-05	0.000261823	0.000000434	0.0160815	0.000169953	0.0000168	3.49E-07	4.24E-08	2.63E-06	0.00051624	0.002389865	0.031232102	0.001004448	0.001192887
SS9_R6	SS-	0.00000577	0.19062031	0.001235682	0.000524971	0.000470347	0.000383836	2.39E-05	0.000001262	0.000001128	0.011475231	0.002635426	0.000423242	0.002369365	0.000796392	0.000397484	0.0000611	0.03116391	0.000810877	0.032024023	0.000000135	1.34E-06	0.000194042	0.0000105	0.001509283	0.02897227	0.00000167	0.001612302	0.0000102	0.000000884	0.000201854	0.000322951	0.07358267	2.29E-05	0.001512962	5.17E-05	0.0000922	0.00000217	0.0160815	0.000169953	0.00000158	3.49E-07	4.24E-08	4.49E-05	0.00051624	0.002745088	0.030954935	0.000440423	0.0000462
SS7_R1	SS+	0.00000577	0.22308895	0.001235682	0.000524971	0.000440205	0.0000637	0.005325948	0.0000883	0.000001128	0.034090902	0.052253051	0.0000693	0.002369365	0.000796392	0.0000598	0.0000611	0.04055526	0.0000132	0.321495718	0.000403173	1.34E-06	0.017135421	0.001891134	0.000139181	0.02897227	0.00000167	0.0000976	0.0000102	0.000000884	0.000750629	0.021146654	0.03650354	0.000319691	0.0000691	0.009104572	0.0000922	0.000124121	0.0160815	0.000169953	0.0000357	3.49E-07	1.29E-04	4.45E-05	0.00051624	0.00495891	0.035898198	0.000690478	0.0000462
SS7_R2	SS+	0.00000577	0.22884372	0.001235682	0.000524971	0.000440205	0.0000637	2.39E-05	0.000319728	0.000420304	0.000216304	0.002635426	0.003537369	0.002369365	0.003542097	0.000418962	0.000409686	0.06541175	0.0000343	0.229414312	0.0000899	1.34E-06	0.016232453	0.0000105	0.001308671	0.02897227	0.00000167	0.0000976	0.005697804	0.000000884	0.000201854	0.000322951	0.12814903	2.29E-05	0.003400365	0.006131165	0.0000922	0.000000434	0.0160815	0.000515903	0.0000551	3.49E-07	7.01E-05	2.16E-07	0.01158194	0.001908095	0.034584777	0.000585074	0.0000462
SS7_R3	SS+	0.0000245	0.24535917	0.001235682	0.000524971	0.000440205	0.0000637	2.39E-05	0.000336928	0.000001128	0.008319603	0.038854494	0.000000266	0.037935752	0.000796392	0.000033	0.0000611	0.03180408	0.0000132	0.096344266	0.000000135	1.45E-05	0.000194042	0.0000105	0.000959459	0.02897227	0.00000167	0.000487569	0.004029578	0.000000884	0.000230781	0.01186301	0.17533152	0.000798898	0.002535306	5.17E-05	0.0000922	0.000046	0.0160815	0.000169953	0.0000251	3.49E-07	4.24E-08	2.16E-07	0.00051624	0.009158588	0.030266224	0.000342577	0.0000462
SS7_R4	SS+	0.000530125	0.21585546	0.001235682	0.027421349	0.00108349	0.0000637	2.39E-05	0.000152424	0.000001128	0.011615366	0.002635426	0.0000589	0.002369365	0.000796392	0.00010346	0.000139384	0.0487095	0.0000257	0.032024023	0.000000135	1.34E-06	0.013571925	0.011567126	0.000341279	0.11108933	0.0000373	0.0000976	0.0000102	0.0000161	0.000399441	0.000322951	0.10285895	2.29E-05	0.000192566	0.004656047	0.000344103	0.000000434	0.0160815	0.000169953	0.0000458	3.49E-07	1.52E-04	3.94E-05	0.012773718	0.002830724	0.012172632	0.000896801	0.0000462
SS7_R5	SS+	0.00000577	0.535442	0.001235682	0.000524971	0.000440205	0.0000637	2.39E-05	0.000951419	0.000001128	0.000216304	0.136617776	0.000110937	0.00796151	0.000796392	0.000347863	0.0000611	0.1007687	0.000120976	0.032024023	0.000295556	9.35E-05	0.000194042	0.018509659	0.00000822	0.02897227	0.00000167	0.00029737	0.0000102	0.000000884	0.001203854	0.030314361	0.2623955	0.001987712	0.00061094	0.009181804	0.0000922	0.000137234	0.0160815	0.000169953	0.00000158	3.49E-07	4.24E-08	2.16E-07	0.027750206	0.003748414	0.025750601	0.000504339	0.0000462
SS7_R6	SS+	0.000204079	0.20979356	0.001235682	0.000524971	0.000440205	0.0000637	2.39E-05	0.000001262	0.000001128	0.000216304	0.060602524	0.000000266	0.002369365	0.000884347	0.000311573	0.0000611	0.0535936	0.0000714	0.066581069	0.0000201	1.34E-06	0.003506599	0.000896795	0.000047	0.02897227	0.00000167	0.00074732	0.0000102	0.0000833	0.000201854	0.000322951	0.0413706	2.29E-05	0.001623061	5.17E-05	0.0000922	0.0000576	0.0160815	0.002031882	0.00000158	3.49E-07	4.24E-08	2.16E-07	0.00051624	0.006278079	0.050443725	0.000342577	0.0000462
SS8_R1	SS+	0.000432086	0.12097395	0.000684591	0.00001716	0.003288279	0.00000041	0.000119463	0.000112939	0.0000161	0.001081522	0.013291677	0.0000322	0.012088846	0.00001542	0.0000915	0.00000692	0.07729352	0.0000921	0.27698751	0.0000375	1.28E-05	0.000478325	0.004534399	0.000312619	0.00274297	0.0000782	0.000238732	0.000051	0.00000442	0.00000688	0.002294159	0.0655542	0.000114488	0.000960371	0.000508827	0.001403242	0.00000882	0.01169623	0.001359971	0.000033	3.49E-07	1.96E-06	4.32E-08	0.0025812	0.012393542	0.044149801	0.002205658	0.0000984
SS8_R2	SS+	0.00000279	0.12097395	0.00150496	0.00001716	0.001626733	0.00000041	0.000119463	0.000093	0.0000161	0.009018708	0.031522738	0.0000322	0.070888652	0.003559383	0.0000915	0.000958368	0.05035513	0.00000243	0.371183295	0.00000868	6.68E-06	0.003500611	0.001152398	0.000653364	0.09918843	0.00000835	0.00000953	0.000051	0.000129831	0.00000688	0.00634181	0.33942057	0.000114488	0.001374346	0.000508827	0.00001324	0.00000882	0.01169623	0.00075555	0.00000146	3.49E-07	4.95E-05	1.83E-05	0.002759983	0.007526876	0.030286181	0.003152112	0.000185423
SS8_R3	SS+	0.000703562	0.1319791	0.001375569	0.00001716	0.004776219	0.000294307	0.000119463	0.0000703	0.0000161	0.060387813	0.036791413	0.004433683	0.001801938	0.00001542	0.000286192	0.001225804	0.03160128	0.000000486	0.002919527	0.0000439	6.68E-06	0.023132718	0.001152398	0.000312619	0.42234413	0.00000835	0.00000953	0.009294019	0.00000442	0.000202394	0.001614756	0.05147149	0.000114488	0.00035575	0.000627037	0.00001324	0.00000882	0.26088029	0.003173236	0.00000146	3.49E-07	1.96E-06	4.32E-08	0.002898352	0.004435123	0.014485319	0.000008	0.00144532
SS8_R4	SS+	0.00000279	0.12097395	0.002197767	0.012482024	2.60E-05	0.0000928	0.000119463	0.000165962	0.0000161	0.001081522	0.02576252	0.0000322	5.94E-05	0.00001542	0.0000915	0.00000692	0.05100289	0.000000486	0.421652241	0.00000868	6.68E-06	0.010713061	0.001152398	0.001110254	0.00274297	0.00000835	0.000932809	0.000507788	0.00000442	0.00000688	0.016984371	0.05147149	0.000114488	0.001208212	0.003582722	0.00001324	0.00000882	0.01169623	0.002622371	0.00000146	2.45E-03	1.96E-06	4.32E-08	0.002836517	0.012642159	0.039647854	0.001795776	0.000000604
SS8_R5	SS+	0.00000279	0.12097395	0.001616828	0.00001716	0.001416061	0.00000041	0.000119463	0.0000703	0.0000161	0.005234867	0.024840927	0.000084	0.014615351	0.00001542	0.0000915	0.00000692	0.02816229	0.0000127	0.228963346	0.000136702	6.68E-06	0.00321065	0.001152398	0.000312619	0.00274297	0.00000835	0.002054485	0.000051	0.00000442	0.00000688	0.001614756	0.05147149	0.000114488	0.000453797	0.000508827	0.00001324	0.0000676	0.01169623	0.000625484	0.00000146	3.49E-07	1.96E-06	5.21E-06	0.002660509	0.001001102	0.01967604	0.000401433	0.000000604
SS8_R6	SS+	0.0000258	0.12097395	0.00000814	0.020852429	2.60E-05	0.000871602	0.000119463	0.0000703	0.0000161	0.02790241	0.013291677	0.0000322	0.008138174	0.005177288	0.0000915	0.000521301	0.0674719	0.000119464	0.002919527	0.00000868	6.68E-06	0.000478325	0.001152398	0.000312619	0.00274297	0.000665233	0.001072459	0.000051	0.00000442	0.006312616	0.009137894	0.76123661	0.000114488	0.002915858	0.000508827	0.00001324	0.00000882	0.01169623	0.000144242	0.0000609	1.39E-03	1.96E-06	1.65E-04	0.0025812	0.011860392	0.030775156	0.000189785	0.000365873
SS1_R1	SS+	0.00000577	0.19599854	0.001235682	0.014468999	0.000831217	0.000370915	2.39E-05	0.0000185	0.000624345	0.008775623	0.048904726	0.000000266	0.019221335	0.004105439	0.000229364	0.0000611	0.04049648	0.0000638	0.032024023	0.000101321	1.34E-06	0.00719397	0.01469589	0.000274408	0.02897227	0.000306966	0.0000976	0.000636969	0.000000884	0.000201854	0.008607469	0.05001423	0.001517316	0.0000542	5.17E-05	0.0000922	0.0000127	0.0160815	0.000169953	0.0000165	3.49E-07	4.24E-08	1.20E-05	0.00051624	0.012621979	0.026086953	0.000939412	0.0000462
SS1_R2	SS+	0.000202162	0.23773198	0.001235682	0.000524971	0.000475566	0.0000637	2.39E-05	0.000001262	0.000001128	0.000216304	0.049685828	0.0000589	0.002369365	0.000796392	0.0000396	0.0000611	0.04990322	0.0000817	0.536648857	0.000000135	1.34E-06	0.000194042	0.0000105	0.00000822	0.02897227	0.00017513	0.001489237	0.0000102	0.0000114	0.000201854	0.000322951	0.11159065	0.001439135	0.000367937	5.17E-05	0.000151341	0.000164335	0.0160815	0.002151251	0.00000158	3.49E-07	6.75E-05	1.55E-04	0.00051624	0.004856846	0.040860083	0.000378302	0.0000462
SS1_R3	SS+	0.00000577	0.23360236	0.001235682	0.006093615	0.000605203	0.000195898	2.39E-05	0.0000602	0.000001128	0.000216304	0.002635426	0.000000266	0.002369365	0.000796392	0.0000164	0.0000611	0.05758287	0.0000627	0.065089126	0.000000135	1.34E-06	0.000194042	0.000406686	0.004674485	0.02897227	0.000425782	0.0000976	0.0000102	0.000000884	0.000353871	0.000322951	0.0737339	2.29E-05	0.001119753	0.002354553	0.0000922	0.000000434	0.0160815	0.000169953	0.00000158	3.49E-07	1.50E-05	2.16E-07	0.00051624	0.011988582	0.042440449	0.001002206	0.00132434
SS1_R4	SS+	0.000198326	0.02419479	0.001235682	0.000524971	0.000544071	0.0000637	2.39E-05	0.000904511	0.000001128	0.001446459	0.091120801	0.000000266	0.002369365	0.000796392	0.0000143	0.0000611	0.0387266	0.0000975	0.063840737	0.000520414	8.15E-05	0.000194042	0.001830819	0.000113176	0.0487285	0.000041	0.0000976	0.000427202	0.000000884	0.000201854	0.000322951	0.17403764	0.001759886	0.000481968	5.17E-05	0.000483954	0.000000434	0.0160815	0.000169953	0.00000158	3.49E-07	4.24E-08	2.16E-07	0.00051624	0.00834036	0.022064116	0.000735331	0.000196767
SS1_R5	SS+	0.00000577	0.20474377	0.001235682	0.000524971	0.001290866	0.0000637	2.39E-05	0.000125061	0.000100257	0.000216304	0.043722038	0.000000266	0.01479207	0.000796392	0.00011605	0.0000611	0.05090107	0.0000616	0.032024023	0.000185314	1.34E-06	0.000194042	0.001189573	0.000236515	0.02897227	0.0000571	0.003881844	0.001215067	0.0000104	0.00033381	0.016697596	0.07538415	2.29E-05	0.001009654	5.17E-05	0.001022381	0.000000434	0.0160815	0.001301745	0.00000158	3.49E-07	2.55E-05	2.16E-07	0.008819299	0.001473611	0.039511016	0.000618713	0.0000462
SS1_R6	SS+	0.00000577	0.02419479	0.001235682	0.000524971	0.00118192	0.001660641	2.39E-05	0.000834149	0.000163608	0.000216304	0.085168675	0.000000266	0.002369365	0.000796392	0.000213071	0.0000611	0.05345719	0.0000169	0.139495505	0.000000135	1.34E-06	0.027291037	0.011480908	0.000376943	0.02897227	0.0000928	0.001358851	0.0000102	0.000000884	0.001867594	0.020917572	0.18241288	2.29E-05	0.001308493	5.17E-05	0.0000922	0.0000248	0.0160815	0.000202561	0.000129035	3.49E-07	8.19E-05	2.16E-07	0.016551755	0.007452437	0.010959268	0.001343088	0.000244967
[truncated: 159 more columns]
