# Supplementary material for: Colonization and metabolite profiles of homologous, heterologous and experimentally evolved algal symbionts in the sea anemone Exaiptasia diaphana
Source: ISME Commun. 2022 Mar 30;2:30. doi: 10.1038/s43705-022-00114-7 (PMC9723793; doi:10.1038/s43705-022-00114-7)
Supplement: Supplementary file 4 — Supplementary data S3 [file 43705_2022_114_MOESM4_ESM.xlsx]

## Sheet: Host Dry Weight
Sample	Strain	Group	DryWeight
B1_R1	B1	B1	1.2
B1_R2	B1	B1	1.8
B1_R3	B1	B1	1
B1_R4	B1	B1	1.3
B1_R5	B1	B1	0.9
B1_R6	B1	B1	1.7
WT10_R1	WT10	WT10	0.9
WT10_R2	WT10	WT10	0.9
WT10_R3	WT10	WT10	1.1
WT10_R4	WT10	WT10	0.6
WT10_R5	WT10	WT10	0.8
WT10_R6	WT10	WT10	0.9
SS8_R1	SS8	SS+	1.3
SS8_R2	SS8	SS+	0.7
SS8_R3	SS8	SS+	0.6
SS8_R4	SS8	SS+	0.9
SS8_R5	SS8	SS+	0.7
SS8_R6	SS8	SS+	0.9
SS5_R1	SS5	SS-	0.9
SS5_R2	SS5	SS-	1
SS5_R3	SS5	SS-	1.1
SS5_R4	SS5	SS-	0.9
SS5_R5	SS5	SS-	0.7
SS5_R6	SS5	SS-	0.8
SS1_R1	SS1	SS+	0.9
SS1_R2	SS1	SS+	0.6
SS1_R3	SS1	SS+	0.6
SS1_R4	SS1	SS+	0.5
SS1_R5	SS1	SS+	0.6
SS1_R6	SS1	SS+	0.6
SS7_R1	SS7	SS+	0.7
SS7_R2	SS7	SS+	1.1
SS7_R3	SS7	SS+	0.7
SS7_R4	SS7	SS+	0.8
SS7_R5	SS7	SS+	0.5
SS7_R6	SS7	SS+	1
SS3_R1	SS3	SS-	1.4
SS3_R2	SS3	SS-	0.7
SS3_R3	SS3	SS-	1.2
SS3_R4	SS3	SS-	1.2
SS3_R5	SS3	SS-	0.9
SS3_R6	SS3	SS-	1
SS9_R1	SS9	SS-	1.5
SS9_R2	SS9	SS-	1
SS9_R3	SS9	SS-	1.1
SS9_R4	SS9	SS-	0.2
SS9_R5	SS9	SS-	0.9
SS9_R6	SS9	SS-	1.2

## Sheet: Symbiont Dry Weight
SampleID	Strain	Group	DryWeight
B1_R1	B1	B1	1.2
B1_R2	B1	B1	1.3
B1_R3	B1	B1	0.8
B1_R4	B1	B1	0.9
B1_R5	B1	B1	0.8
B1_R6	B1	B1	1.3
WT10_R1	WT10	WT10	1.1
WT10_R2	WT10	WT10	0.5
WT10_R3	WT10	WT10	0.3
WT10_R4	WT10	WT10	0.5
WT10_R5	WT10	WT10	0.5
WT10_R6	WT10	WT10	0.5
SS8_R1	SS8	SS+	0.4
SS8_R2	SS8	SS+	0.3
SS8_R3	SS8	SS+	0.2
SS8_R4	SS8	SS+	0.4
SS8_R5	SS8	SS+	0.5
SS8_R6	SS8	SS+	0.2
SS5_R1	SS5	SS-	0.3
SS5_R2	SS5	SS-	0.5
SS5_R3	SS5	SS-	0.5
SS5_R4	SS5	SS-	0.4
SS5_R5	SS5	SS-	0.3
SS5_R6	SS5	SS-	0.3
SS1_R1	SS1	SS+	0.5
SS1_R2	SS1	SS+	0.5
SS1_R3	SS1	SS+	0.4
SS1_R4	SS1	SS+	0.3
SS1_R5	SS1	SS+	0.5
SS1_R6	SS1	SS+	0.3
SS7_R1	SS7	SS+	0.5
SS7_R2	SS7	SS+	0.6
SS7_R3	SS7	SS+	0.7
SS7_R4	SS7	SS+	0.5
SS7_R5	SS7	SS+	0.2
SS7_R6	SS7	SS+	0.5
SS3_R1	SS3	SS-	0.6
SS3_R2	SS3	SS-	0.5
SS3_R3	SS3	SS-	0.7
SS3_R4	SS3	SS-	0.7
SS3_R5	SS3	SS-	0.7
SS3_R6	SS3	SS-	0.6
SS9_R1	SS9	SS-	0.7
SS9_R2	SS9	SS-	0.7
SS9_R3	SS9	SS-	0.4
SS9_R4	SS9	SS-	0.4
SS9_R5	SS9	SS-	0.6
SS9_R6	SS9	SS-	0.7
