# Supplementary material for: Colonization and metabolite profiles of homologous, heterologous and experimentally evolved algal symbionts in the sea anemone Exaiptasia diaphana
Source: ISME Commun. 2022 Mar 30;2:30. doi: 10.1038/s43705-022-00114-7 (PMC9723793; doi:10.1038/s43705-022-00114-7)
Supplement: Supplementary file 5 — Supplementary data S4 [file 43705_2022_114_MOESM5_ESM.xlsx]

## Sheet: Sheet1
Strain	Group	Week	Cell Density	Remark
B1	B1	2	70390.9
B1	B1	2	113975
B1	B1	2	85824
B1	B1	2	76422.9
SS1	SS+	2	59.4286
SS1	SS+	2	253.714
SS1	SS+	2	160
SS1	SS+	2	105.143
SS3	SS-	2	150.857
SS3	SS-	2	905.143
SS3	SS-	2	445.714
SS3	SS-	2	1065.14
SS5	SS-	2	59.4286
SS5	SS-	2	242.286
SS5	SS-	2	201.143
SS5	SS-	2	16
SS7	SS+	2	390.857
SS7	SS+	2	1510.86
SS7	SS+	2	418.286
SS7	SS+	2	109.714
SS8	SS+	2	107.429
SS8	SS+	2	310.857
SS8	SS+	2	18.2857
SS8	SS+	2	29.7143
SS9	SS-	2	6.85714
SS9	SS-	2	4.57143
SS9	SS-	2	102.857
SS9	SS-	2	18.2857
WT10	WT10	2	470.857
WT10	WT10	2	3947.43
WT10	WT10	2	3117.71
WT10	WT10	2	715.429
B1	B1	3	61154.3
B1	B1	3	48011.4
B1	B1	3	106802
B1	B1	3	105527
SS1	SS+	3	25.1429
SS1	SS+	3	2720
SS1	SS+	3	77.7143
SS1	SS+	3	269.714
SS3	SS-	3	6854.86
SS3	SS-	3	6185.14
SS3	SS-	3	923.429
SS3	SS-	3	3131.43
SS5	SS-	3	73.1429
SS5	SS-	3	205.714
SS5	SS-	3	338.286
SS5	SS-	3	29.7143
SS7	SS+	3	48
SS7	SS+	3	283.429
SS7	SS+	3	182.857
SS7	SS+	3	125.714
SS8	SS+	3	75.4286
SS8	SS+	3	4333.71
SS8	SS+	3	518.857
SS8	SS+	3	80
SS9	SS-	3	221.714
SS9	SS-	3	98.2857
SS9	SS-	3	276.571
SS9	SS-	3	57.1429
WT10	WT10	3	491.429
WT10	WT10	3	6592
WT10	WT10	3	1536
WT10	WT10	3	14688
B1	B1	4	96525.7
B1	B1	4	123449
B1	B1	4	108713
B1	B1	4	137083
SS1	SS+	4	379.429
SS1	SS+	4	420.571
SS1	SS+	4	116.571
SS1	SS+	4	155.429
SS3	SS-	4	3888
SS3	SS-	4	1437.71
SS3	SS-	4	278.857
SS3	SS-	4	22221.7
SS5	SS-	4	201.143
SS5	SS-	4	2235.43
SS5	SS-	4	246.857
SS5	SS-	4	258.286
SS7	SS+	4	38.8571
SS7	SS+	4	10189.7
SS7	SS+	4	1353.14
SS7	SS+	4	635.429
SS8	SS+	4	242.286
SS8	SS+	4	26240
SS8	SS+	4	491.429
SS8	SS+	4	397.714
SS9	SS-	4	27.4286
SS9	SS-	4	25.1429
SS9	SS-	4	61.7143
SS9	SS-	4	169.143
WT10	WT10	4	16
WT10	WT10	4	2544
WT10	WT10	4	15577.1
WT10	WT10	4	25636.6
B1	B1	5	157698
B1	B1	5	82653.7
B1	B1	5	171125
B1	B1	5	107845
SS1	SS+	5	91.4286
SS1	SS+	5	43.4286
SS1	SS+	5	41.1429
SS1	SS+	5	32473.1
SS3	SS-	5	25353.1
SS3	SS-	5	2180.57
SS3	SS-	5	187.429
SS3	SS-	5	17108.6
SS5	SS-	5	541.714
SS5	SS-	5	722.286
SS5	SS-	5	9051.43
SS5	SS-	5	752
SS7	SS+	5	116.571
SS7	SS+	5	11977.1
SS7	SS+	5	221.714
SS7	SS+	5	1010.29
SS8	SS+	5	2274.29
SS8	SS+	5	694.857
SS8	SS+	5	708.571
SS8	SS+	5	1259.43
SS9	SS-	5	731.429
SS9	SS-	5	676.571
SS9	SS-	5	41113.1
SS9	SS-	5	427.429
WT10	WT10	5	10697.1
WT10	WT10	5	40560
WT10	WT10	5	31456
WT10	WT10	5	4669.71
B1	B1	6	122392
B1	B1	6	121605
B1	B1	6	138489
B1	B1	6	160935
SS1	SS+	6	774.603
SS1	SS+	6	1528.89
SS1	SS+	6	386.032
SS1	SS+	6	23263.5
SS3	SS-	6	38422.9
SS3	SS-	6	60474.9
SS3	SS-	6	43603.8
SS3	SS-	6	46110.5
SS5	SS-	6	21137.8
SS5	SS-	6	40408.9
SS5	SS-	6	1193.65
SS5	SS-	6	111.746
SS7	SS+	6	2615.87
SS7	SS+	6	33010.8
SS7	SS+	6	37297.8
SS7	SS+	6	15733.3
SS8	SS+	6	44594.3
SS8	SS+	6	13442.5
SS8	SS+	6	10151.1
SS8	SS+	6	1932.7
SS9	SS-	6	12.6984
SS9	SS-	6	1122.54
SS9	SS-	6	31954.3
SS9	SS-	6	566.349
WT10	WT10	6	36363.2
WT10	WT10	6	53556.8
WT10	WT10	6	5892.06
WT10	WT10	6	34448.3
B1	B1	9	265244
B1	B1	9	180571
B1	B1	9	189046
B1	B1	9	101227
SS1	SS+	9	22133.3
SS1	SS+	9	39774
SS1	SS+	9	7151.75
SS1	SS+	9	20467.3
SS3	SS-	9	17475.6
SS3	SS-	9	31233
SS3	SS-	9	57201.3
SS3	SS-	9	49889.5
SS5	SS-	9	44142.2
SS5	SS-	9	53031.1
SS5	SS-	9	21338.4
SS5	SS-	9	24276.8
SS7	SS+	9	37262.2
SS7	SS+	9	57760
SS7	SS+	9	31497.1
SS7	SS+	9	20497.8
SS8	SS+	9	67512.4
SS8	SS+	9	30194.3
SS8	SS+	9	2054.6
SS8	SS+	9	6151.11
SS9	SS-	9	36612.1
SS9	SS-	9	131606
SS9	SS-	9	19126.3
SS9	SS-	9	8114.29
WT10	WT10	9	44954.9
WT10	WT10	9	71456.5
WT10	WT10	9	29612.7
WT10	WT10	9	40949.8
B1	B1	21	205216
B1	B1	21	322137
B1	B1	21	281959
B1	B1	21	197255
SS1	SS+	21	172654
SS1	SS+	21	178841
SS1	SS+	21	162736
SS1	SS+	21	213330
SS3	SS-	21	66713.1
SS3	SS-	21	135488
SS3	SS-	21	151758
SS3	SS-	21	149367
SS5	SS-	21	133065
SS5	SS-	21	221479
SS5	SS-	21	104695
SS5	SS-	21	139401
SS7	SS+	21	44667.4
SS7	SS+	21	104507
SS7	SS+	21	51282.3
SS7	SS+	21	138770
SS8	SS+	21	137952
SS8	SS+	21	211657
SS8	SS+	21	127237
SS8	SS+	21	119522
SS9	SS-	21	200939
SS9	SS-	21	86509.7
SS9	SS-	21	53734.9
SS9	SS-	21	71620.6
WT10	WT10	21	155417
WT10	WT10	21	187216
WT10	WT10	21	79188.6
WT10	WT10	21	121010
B1	B1	24	215718
B1	B1	24	286474
B1	B1	24	243302
B1	B1	24	311002
SS1	SS+	24	3838	Most of this sample was lost, hence the sample was excluded from analysis.
SS1	SS+	24	137000
SS1	SS+	24	108620
SS1	SS+	24	76194
SS3	SS-	24	97534
SS3	SS-	24	63446
SS3	SS-	24	84080
SS3	SS-	24	145808
SS5	SS-	24	115990
SS5	SS-	24	153494
SS5	SS-	24	153174
SS5	SS-	24	65362
SS7	SS+	24	145316
SS7	SS+	24	118000
SS7	SS+	24	141856
SS7	SS+	24	65668
SS8	SS+	24	79430
SS8	SS+	24	74068
SS8	SS+	24	143348
SS8	SS+	24	132104
SS9	SS-	24	190930
SS9	SS-	24	173866
SS9	SS-	24	174008
SS9	SS-	24	193104
WT10	WT10	24	159326
WT10	WT10	24	175372
WT10	WT10	24	101052
WT10	WT10	24	100532
B1	B1	77	111632
B1	B1	77	437262
B1	B1	77	245888
B1	B1	77	222496
SS1	SS+	77	410930
SS1	SS+	77	355648
SS1	SS+	77	314122
SS1	SS+	77	517448
SS3	SS-	77	244590
SS3	SS-	77	212598
SS3	SS-	77	402586
SS3	SS-	77	325828
SS5	SS-	77	286400
SS5	SS-	77	593746
SS5	SS-	77	257316
SS5	SS-	77	371896
SS7	SS+	77	400236
SS7	SS+	77	253226
SS7	SS+	77	311200
SS7	SS+	77	432144
SS8	SS+	77	246186
SS8	SS+	77	328490
SS8	SS+	77	152160
SS8	SS+	77	374834
SS9	SS-	77	292502
SS9	SS-	77	383688
SS9	SS-	77	316420
SS9	SS-	77	148072
WT10	WT10	77	285106
WT10	WT10	77	397034
WT10	WT10	77	200776
WT10	WT10	77	472460
